# Supplementary material for: Metabolites from Streptomyces aureus (VTCC43181) and Their Inhibition of Mycobacterium tuberculosis ClpC1 Protein
Source: Molecules. 2024 Feb 4;29(3):720. doi: 10.3390/molecules29030720 (PMC10856564; doi:10.3390/molecules29030720)
Supplement: Supplementary file 1 [file molecules-29-00720-s001.zip]

Archive with 1 entries (1 files):
- molecules-2814652-supplementary.pdf
